# Supplementary material for: Omicron spike function and neutralizing activity elicited by a comprehensive panel of vaccines
Source: Science. 2022 Jul 19;377(6608):890–4. doi: 10.1126/science.abq0203 (PMC9348749; doi:10.1126/science.abq0203)
Supplement: Supplementary file 3 — Movies S1 to S6 [file science.abq0203_movies_s1_to_s6.zip]

Archive with 7 entries (7 files):
- science.abq0203_movie_s1.mp4
- science.abq0203_movie_s2.mp4
- science.abq0203_movie_s3.mp4
- science.abq0203_movie_s4.mp4
- science.abq0203_movie_s5.mp4
- science.abq0203_movie_s6.mp4
- science.abq0203_movie_captions.pdf
